# Supplementary material for: The Hypothalamic–Pituitary–Thyroid Axis Equivalent in Normal and Cancerous Oral Tissues: A Scoping Review
Source: Int J Mol Sci. 2022 Nov 15;23(22):14096. doi: 10.3390/ijms232214096 (PMC9695915; doi:10.3390/ijms232214096)
Supplement: Supplementary file 1 [file ijms-23-14096-s001.zip]

Archive with 1 entries (1 files):
- ijms-1987589-supplementary.pdf
